# Supplementary material for: Complexing the Marine Sesquiterpene Euplotin C by Means of Cyclodextrin-Based Nanosponges: A Preliminary Investigation
Source: Mar Drugs. 2022 Oct 29;20(11):682. doi: 10.3390/md20110682 (PMC9692710; doi:10.3390/md20110682)
Supplement: Supplementary file 1 [file marinedrugs-20-00682-s001.zip]

Archive with 1 entries (1 files):
- marinedrugs-1935814-supplementary.pdf
